# Supplementary material for: Dynamic Regulation of GH–IGF1 Signaling in Injury and Recovery in Hyperoxia-Induced Neonatal Lung Injury
Source: Cells. 2021 Oct 29;10(11):2947. doi: 10.3390/cells10112947 (PMC8616454; doi:10.3390/cells10112947)
Supplement: Supplementary file 1 [file cells-10-02947-s001.zip]

Archive with 1 entries (1 files):
- cells-1405682-supplementary.pdf
